# Supplementary material for: Knockdown of Mitogen-Activated Protein Kinase Kinase 3 Negatively Regulates Hepatitis A Virus Replication
Source: Int J Mol Sci. 2021 Jul 10;22(14):7420. doi: 10.3390/ijms22147420 (PMC8303476; doi:10.3390/ijms22147420)
Supplement: Supplementary file 1 [file ijms-22-07420-s001.zip]

Archive with 1 entries (1 files):
- ijms-1233563-Supplementary Materials.pdf
